# Supplementary material for: Three-Dimensional Hepatocyte Spheroids: Model for Assessing Chemotherapy in Hepatocellular Carcinoma
Source: Biomedicines. 2024 May 28;12(6):1200. doi: 10.3390/biomedicines12061200 (PMC11201042; doi:10.3390/biomedicines12061200)
Supplement: Supplementary file 1 [file biomedicines-12-01200-s001.zip]

Archive with 1 entries (1 files):
- biomedicines-2896714-supplementary.pdf
